# Supplementary material for: Comprehensive Profile Analysis of Differentially Expressed circRNAs in Glucose Deprivation-Induced Human Nucleus Pulposus Cell Degeneration
Source: Biomed Res Int. 2021 Jul 2;2021:4770792. doi: 10.1155/2021/4770792 (PMC8275381; doi:10.1155/2021/4770792)
Supplement: Supplementary Materials — Figure s1: principal component analysis of 12 samples. Figure s2: volcano plot of the DECs after intercomparison at different time points. Supplementary File 1: downregulated circRNAs in NP cells during glucose deprivation. Supplementary File 2: upregulated circRNAs in NP cells during glucose deprivation. [file 4770792.f1.zip]

Archive with 4 entries (4 files):
- 4770792.f1/4770792.f1.eps
- 4770792.f1/4770792.f2.eps
- 4770792.f1/4770792.f3.txt
- 4770792.f1/4770792.f4.txt
