# Supplementary material for: Comprehensive Profile Analysis of Differentially Expressed circRNAs in Glucose Deprivation-Induced Human Nucleus Pulposus Cell Degeneration
Source: Biomed Res Int. 2021 Jul 2;2021:4770792. doi: 10.1155/2021/4770792 (PMC8275381; doi:10.1155/2021/4770792)
Supplement: Supplementary Materials — Figure s1: principal component analysis of 12 samples. Figure s2: volcano plot of the DECs after intercomparison at different time points. Supplementary File 1: downregulated circRNAs in NP cells during glucose deprivation. Supplementary File 2: upregulated circRNAs in NP cells during glucose deprivation. [file 4770792.f1.zip › 4770792.f1/4770792.f3.txt]

Gene Table for Profile 4 (0.0,-1.0,-2.0,-3.0)
Num. Genes Expected	Num. Genes Assigned	P-Value	Significant
191.0	32.1	2.3E-87	(significant)
-------
Selected	Weight	ProbeName	SPOT	0h	6h	12h	24h
	1.00	HSA_CIRC_0107533_CBC1	ID_576	0.00	-1.15	-1.35	-2.64
	1.00	HSA_CIRC_0081978_CBC1	ID_577	0.00	-1.05	-1.35	-1.66
	1.00	HSA_CIRC_0004744_CBC1	ID_579	0.00	-1.24	-1.29	-2.06
	1.00	HSA-CIRCRNA6634-2_CBC1	ID_583	0.00	-1.06	-1.28	-2.38
	1.00	HSA_CIRC_0133064_CBC1	ID_584	0.00	-1.23	-1.50	-1.86
	1.00	HSA_CIRC_0074798_CBC1	ID_586	0.00	-1.29	-1.49	-2.25
	1.00	HSA_CIRC_0043601_CBC1	ID_587	0.00	-1.09	-1.08	-1.66
	1.00	HSA_CIRC_0043674_CBC1	ID_588	0.00	-1.18	-1.18	-1.70
	1.00	HSA-CIRCRNA11336-3_CBC1	ID_590	0.00	-1.78	-1.93	-2.77
	1.00	HSA_CIRC_0090315_CBC1	ID_592	0.00	-1.23	-1.55	-1.87
	1.00	HSA-CIRCRNA1706-27_CBC1	ID_595	0.00	-1.00	-1.67	-3.17
	1.00	HSA_CIRC_0108138_CBC1	ID_596	0.00	-1.52	-2.83	-3.48
	1.00	HSA_CIRC_0074785_CBC1	ID_597	0.00	-1.06	-1.41	-2.13
	1.00	HSA_CIRC_0121098_CBC1	ID_598	0.00	-1.28	-1.21	-2.36
	1.00	HSA_CIRC_0081979_CBC1	ID_601	0.00	-1.23	-1.30	-1.93
	1.00	HSA_CIRC_0004712_CBC1	ID_603	0.00	-1.73	-1.66	-3.12
	1.00	HSA_CIRC_0045513_CBC1	ID_607	0.00	-1.31	-1.03	-2.40
	1.00	HSA_CIRC_0064520_CBC1	ID_608	0.00	-1.41	-1.60	-2.70
	1.00	HSA_CIRC_0055912_CBC1	ID_609	0.00	-1.17	-1.05	-2.93
	1.00	HSA_CIRC_0133057_CBC1	ID_610	0.00	-1.17	-1.37	-1.74
	1.00	HSA-CIRCRNA12490_CBC1	ID_611	0.00	-1.43	-1.79	-2.19
	1.00	HSA_CIRC_0043664_CBC1	ID_613	0.00	-1.01	-1.06	-1.81
	1.00	HSA_CIRC_0074799_CBC1	ID_614	0.00	-1.16	-1.38	-2.08
	1.00	HSA_CIRC_0131553_CBC1	ID_617	0.00	-1.21	-1.53	-2.63
	1.00	HSA-CIRCRNA14617-7_CBC1	ID_618	0.00	-1.19	-1.99	-4.51
	1.00	HSA_CIRC_0076152_CBC1	ID_624	0.00	-1.45	-1.54	-1.94
	1.00	HSA-CIRCRNA7602_CBC1	ID_625	0.00	-1.09	-1.66	-2.01
	1.00	HSA_CIRC_0030144_CBC1	ID_628	0.00	-2.61	-2.25	-5.65
	1.00	HSA_CIRC_0074790_CBC1	ID_633	0.00	-1.08	-1.35	-1.95
	1.00	HSA_CIRC_0074797_CBC1	ID_635	0.00	-1.18	-1.59	-2.17
	1.00	HSA_CIRC_0032369_CBC1	ID_636	0.00	-1.04	-1.67	-3.41
	1.00	HSA-CIRCRNA14398-3_CBC1	ID_637	0.00	-2.04	-2.21	-3.07
	1.00	HSA-CIRCRNA11467-4_CBC1	ID_638	0.00	-1.05	-1.09	-2.01
	1.00	HSA_CIRC_0049061_CBC1	ID_641	0.00	-1.13	-2.29	-4.70
	1.00	HSA_CIRC_0127805_CBC1	ID_642	0.00	-2.05	-2.46	-3.75
	1.00	HSA_CIRC_0032356_CBC1	ID_644	0.00	-1.07	-1.71	-4.11
	1.00	HSA_CIRC_0089862_CBC1	ID_646	0.00	-1.30	-1.77	-2.84
	1.00	HSA-CIRCRNA6413-3_CBC1	ID_649	0.00	-1.10	-1.16	-1.79
	1.00	HSA_CIRC_0102505_CBC1	ID_652	0.00	-1.10	-1.67	-3.92
	1.00	HSA_CIRC_0128439_CBC1	ID_656	0.00	-1.08	-1.22	-2.26
	1.00	HSA_CIRC_0081980_CBC1	ID_659	0.00	-1.13	-1.30	-1.88
	1.00	HSA_CIRC_0125814_CBC1	ID_660	0.00	-2.85	-3.55	-4.07
	1.00	HSA_CIRC_0000794_CBC1	ID_662	0.00	-1.01	-1.13	-2.04
	1.00	HSA_CIRC_0133052_CBC1	ID_663	0.00	-1.35	-1.72	-2.20
	1.00	HSA_CIRC_0131653_CBC1	ID_664	0.00	-1.33	-1.85	-2.81
	1.00	HSA_CIRC_0045421_CBC1	ID_665	0.00	-1.15	-1.64	-2.91
	1.00	HSA-CIRCRNA6248-10_CBC1	ID_668	0.00	-1.02	-1.07	-1.47
	1.00	HSA_CIRC_0081974_CBC1	ID_670	0.00	-1.01	-1.09	-1.42
	1.00	HSA-CIRCRNA7926-3_CBC1	ID_676	0.00	-1.43	-2.00	-3.26
	1.00	HSA_CIRC_0133053_CBC1	ID_677	0.00	-1.13	-1.39	-1.72
	1.00	HSA_CIRC_0133062_CBC1	ID_680	0.00	-1.00	-1.51	-1.71
	1.00	HSA-CIRCRNA15282-3_CBC1	ID_684	0.00	-1.33	-1.57	-2.10
	1.00	HSA_CIRC_0045416_CBC1	ID_685	0.00	-1.26	-1.42	-2.74
	1.00	HSA_CIRC_0063792_CBC1	ID_687	0.00	-1.55	-1.60	-2.39
	1.00	HSA_CIRC_0081971_CBC1	ID_689	0.00	-1.10	-1.39	-1.65
	1.00	HSA_CIRC_0108364_CBC1	ID_690	0.00	-1.18	-1.29	-2.06
	1.00	HSA_CIRC_0133069_CBC1	ID_692	0.00	-1.02	-1.34	-1.59
	1.00	HSA-CIRCRNA13285-12_CBC1	ID_693	0.00	-1.09	-1.32	-1.64
	1.00	HSA_CIRC_0055450_CBC1	ID_695	0.00	-1.23	-1.02	-2.46
	1.00	HSA-CIRCRNA15206-1_CBC1	ID_696	0.00	-1.03	-1.19	-1.77
	1.00	HSA_CIRC_0074784_CBC1	ID_697	0.00	-1.31	-1.60	-3.02
	1.00	HSA_CIRC_0077941_CBC1	ID_698	0.00	-2.37	-2.26	-3.62
	1.00	HSA_CIRC_0029048_CBC1	ID_699	0.00	-1.06	-1.17	-1.39
	1.00	HSA-CIRCRNA15727-1_CBC1	ID_701	0.00	-1.06	-1.41	-1.79
	1.00	HSA_CIRC_0127804_CBC1	ID_707	0.00	-2.23	-2.67	-4.24
	1.00	HSA-CIRCRNA7926-1_CBC1	ID_708	0.00	-1.08	-1.66	-2.80
	1.00	HSA_CIRC_0029724_CBC1	ID_709	0.00	-1.20	-1.17	-1.99
	1.00	HSA_CIRC_0127806_CBC1	ID_710	0.00	-1.13	-1.33	-1.78
	1.00	HSA-CIRCRNA15282-15_CBC1	ID_711	0.00	-1.10	-1.41	-1.60
	1.00	HSA_CIRC_0058036_CBC1	ID_712	0.00	-1.02	-1.24	-1.99
	1.00	HSA-CIRCRNA2097-7_CBC1	ID_714	0.00	-1.09	-1.61	-2.04
	1.00	HSA_CIRC_0064522_CBC1	ID_715	0.00	-1.74	-1.78	-3.26
	1.00	HSA_CIRC_0095269_CBC1	ID_716	0.00	-1.04	-1.01	-1.83
	1.00	HSA-CIRCRNA15685-21_CBC1	ID_721	0.00	-1.32	-1.46	-1.75
	1.00	HSA_CIRC_0121097_CBC1	ID_722	0.00	-1.25	-1.47	-3.08
	1.00	HSA_CIRC_0043675_CBC1	ID_723	0.00	-1.12	-1.18	-1.82
	1.00	HSA_CIRC_0140718_CBC1	ID_726	0.00	-1.19	-1.81	-3.32
	1.00	HSA-CIRCRNA12662-8_CBC1	ID_728	0.00	-1.09	-1.83	-3.43
	1.00	HSA_CIRC_0081973_CBC1	ID_731	0.00	-1.14	-1.42	-1.92
	1.00	HSA_CIRC_0077945_CBC1	ID_732	0.00	-2.86	-2.56	-5.64
	1.00	HSA_CIRC_0077399_CBC1	ID_736	0.00	-1.27	-1.02	-2.39
	1.00	HSA_CIRC_0128437_CBC1	ID_739	0.00	-1.12	-1.29	-2.22
	1.00	HSA_CIRC_0124529_CBC1	ID_740	0.00	-1.30	-1.46	-2.56
	1.00	HSA-CIRCRNA14617-6_CBC1	ID_741	0.00	-1.13	-1.83	-4.81
	1.00	HSA_CIRC_0128441_CBC1	ID_748	0.00	-1.09	-1.32	-2.14
	1.00	HSA_CIRC_0132601_CBC1	ID_751	0.00	-1.70	-2.11	-2.57
	1.00	HSA-CIRCRNA842-3_CBC1	ID_752	0.00	-1.40	-3.55	-5.59
	1.00	HSA_CIRC_0075851_CBC1	ID_755	0.00	-1.42	-1.86	-4.00
	1.00	HSA_CIRC_0045420_CBC1	ID_756	0.00	-1.07	-1.61	-2.36
	1.00	HSA-CIRCRNA14498-14_CBC1	ID_759	0.00	-1.07	-1.46	-2.12
	1.00	HSA_CIRC_0075850_CBC1	ID_760	0.00	-1.27	-1.15	-2.56
	1.00	HSA_CIRC_0140719_CBC1	ID_762	0.00	-1.17	-1.64	-2.52
	1.00	HSA_CIRC_0063789_CBC1	ID_763	0.00	-1.53	-1.68	-2.29
	1.00	HSA-CIRCRNA1706-25_CBC1	ID_766	0.00	-1.23	-1.17	-3.04
	1.00	HSA_CIRC_0133060_CBC1	ID_769	0.00	-1.43	-1.52	-2.01
	1.00	HSA_CIRC_0043671_CBC1	ID_772	0.00	-1.04	-1.14	-1.76
	1.00	HSA_CIRC_0127802_CBC1	ID_775	0.00	-2.37	-2.46	-3.75
	1.00	HSA-CIRCRNA11467-32_CBC1	ID_778	0.00	-1.20	-1.17	-1.74
	1.00	HSA_CIRC_0043665_CBC1	ID_782	0.00	-1.16	-1.15	-1.94
	1.00	HSA_CIRC_0007800_CBC1	ID_783	0.00	-2.01	-2.50	-3.29
	1.00	HSA-CIRCRNA11467-84_CBC1	ID_784	0.00	-1.13	-1.15	-1.89
	1.00	HSA-CIRCRNA11336-12_CBC1	ID_785	0.00	-1.32	-3.24	-2.92
	1.00	HSA_CIRC_0075852_CBC1	ID_786	0.00	-1.53	-2.46	-3.65
	1.00	HSA_CIRC_0133059_CBC1	ID_787	0.00	-1.26	-1.67	-2.05
	1.00	HSA_CIRC_0133039_CBC1	ID_789	0.00	-1.03	-1.31	-1.80
	1.00	HSA_CIRC_0127808_CBC1	ID_791	0.00	-1.17	-1.40	-1.94
	1.00	HSA-CIRCRNA14498-18_CBC1	ID_793	0.00	-1.11	-1.28	-2.44
	1.00	HSA_CIRC_0074791_CBC1	ID_799	0.00	-1.13	-1.52	-1.93
	1.00	HSA_CIRC_0004675_CBC1	ID_802	0.00	-1.18	-1.34	-1.94
	1.00	HSA_CIRC_0025458_CBC1	ID_805	0.00	-2.49	-2.96	-4.52
	1.00	HSA_CIRC_0045419_CBC1	ID_806	0.00	-1.26	-1.74	-2.84
	1.00	HSA_CIRC_0029122_CBC1	ID_807	0.00	-1.08	-1.17	-2.34
	1.00	HSA-CIRCRNA14498-9_CBC1	ID_810	0.00	-1.18	-1.47	-2.43
	1.00	HSA_CIRC_0022856_CBC1	ID_811	0.00	-2.38	-2.69	-3.22
	1.00	HSA_CIRC_0049060_CBC1	ID_812	0.00	-1.46	-2.34	-4.82
	1.00	HSA_CIRC_0100871_CBC1	ID_814	0.00	-1.21	-1.84	-2.41
	1.00	HSA_CIRC_0126615_CBC1	ID_815	0.00	-1.01	-1.14	-3.24
	1.00	HSA-CIRCRNA15282-22_CBC1	ID_816	0.00	-1.17	-1.57	-1.71
	1.00	HSA_CIRC_0081970_CBC1	ID_817	0.00	-1.07	-1.44	-1.66
	1.00	HSA_CIRC_0133044_CBC1	ID_818	0.00	-1.09	-1.13	-1.69
	1.00	HSA_CIRC_0043660_CBC1	ID_822	0.00	-1.13	-1.19	-1.72
	1.00	HSA_CIRC_0063791_CBC1	ID_823	0.00	-1.21	-1.32	-1.68
	1.00	HSA_CIRC_0025457_CBC1	ID_830	0.00	-2.05	-3.25	-3.84
	1.00	HSA_CIRC_0045415_CBC1	ID_831	0.00	-1.14	-1.33	-2.68
	1.00	HSA-CIRCRNA2033-81_CBC1	ID_833	0.00	-1.11	-1.51	-2.22
	1.00	HSA_CIRC_0081982_CBC1	ID_835	0.00	-1.19	-1.39	-1.65
	1.00	HSA_CIRC_0043673_CBC1	ID_836	0.00	-1.07	-1.13	-1.59
	1.00	HSA_CIRC_0013118_CBC1	ID_837	0.00	-1.30	-1.55	-2.60
	1.00	HSA_CIRC_0139881_CBC1	ID_839	0.00	-1.15	-1.33	-2.78
	1.00	HSA_CIRC_0128440_CBC1	ID_842	0.00	-1.07	-1.26	-2.16
	1.00	HSA_CIRC_0136728_CBC1	ID_844	0.00	-1.46	-1.97	-2.53
	1.00	HSA_CIRC_0132600_CBC1	ID_846	0.00	-2.24	-2.59	-3.58
	1.00	HSA_CIRC_0136184_CBC1	ID_848	0.00	-1.24	-2.06	-2.26
	1.00	HSA_CIRC_0076154_CBC1	ID_852	0.00	-1.27	-1.23	-1.84
	1.00	HSA_CIRC_0045417_CBC1	ID_853	0.00	-1.33	-1.31	-2.34
	1.00	HSA_CIRC_0000548_CBC1	ID_856	0.00	-1.62	-1.91	-3.31
	1.00	HSA_CIRC_0132602_CBC1	ID_857	0.00	-2.70	-2.84	-4.22
	1.00	HSA_CIRC_0131556_CBC1	ID_859	0.00	-1.30	-1.84	-5.48
	1.00	HSA-CIRCRNA12593-5_CBC1	ID_861	0.00	-1.07	-1.18	-2.25
	1.00	HSA_CIRC_0133042_CBC1	ID_864	0.00	-1.04	-1.33	-1.89
	1.00	HSA_CIRC_0132683_CBC1	ID_872	0.00	-1.75	-2.04	-2.52
	1.00	HSA-CIRCRNA7654_CBC1	ID_873	0.00	-1.07	-1.55	-1.70
	1.00	HSA_CIRC_0099818_CBC1	ID_876	0.00	-1.19	-1.18	-2.26
	1.00	HSA_CIRC_0074795_CBC1	ID_880	0.00	-1.19	-1.60	-2.24
	1.00	HSA_CIRC_0074786_CBC1	ID_881	0.00	-1.25	-1.43	-2.36
	1.00	HSA_CIRC_0127803_CBC1	ID_882	0.00	-2.44	-2.53	-3.77
	1.00	HSA_CIRC_0074787_CBC1	ID_883	0.00	-1.10	-1.38	-2.02
	1.00	HSA_CIRC_0136186_CBC1	ID_884	0.00	-1.27	-2.81	-3.85
	1.00	HSA-CIRCRNA9840-1_CBC1	ID_885	0.00	-1.16	-1.92	-2.42
	1.00	HSA_CIRC_0131554_CBC1	ID_889	0.00	-1.01	-1.20	-1.79
	1.00	HSA_CIRC_0004121_CBC1	ID_890	0.00	-1.02	-1.97	-3.50
	1.00	HSA_CIRC_0130783_CBC1	ID_891	0.00	-2.15	-1.76	-3.95
	1.00	HSA_CIRC_0045509_CBC1	ID_893	0.00	-1.17	-1.82	-2.69
	1.00	HSA_CIRC_0042055_CBC1	ID_897	0.00	-1.21	-2.19	-2.58
	1.00	HSA_CIRC_0074793_CBC1	ID_898	0.00	-1.02	-1.20	-2.10
	1.00	HSA_CIRC_0055448_CBC1	ID_899	0.00	-1.17	-1.29	-2.06
	1.00	HSA_CIRC_0063784_CBC1	ID_900	0.00	-2.26	-2.63	-3.20
	1.00	HSA-CIRCRNA14716-3_CBC1	ID_906	0.00	-1.20	-1.21	-1.68
	1.00	HSA_CIRC_0075853_CBC1	ID_910	0.00	-1.68	-1.89	-5.30
	1.00	HSA-CIRCRNA14498-25_CBC1	ID_914	0.00	-1.13	-1.40	-2.02
	1.00	HSA_CIRC_0076151_CBC1	ID_916	0.00	-1.17	-1.20	-1.62
	1.00	HSA_CIRC_0081967_CBC1	ID_917	0.00	-1.01	-1.26	-1.44
	1.00	HSA_CIRC_0043603_CBC1	ID_918	0.00	-1.39	-1.32	-2.11
	1.00	HSA_CIRC_0024737_CBC1	ID_919	0.00	-1.11	-1.37	-1.67
	1.00	HSA_CIRC_0078641_CBC1	ID_920	0.00	-3.32	-3.58	-4.56
	1.00	HSA_CIRC_0007859_CBC1	ID_922	0.00	-1.64	-1.49	-3.50
	1.00	HSA_CIRC_0003987_CBC1	ID_924	0.00	-1.08	-1.48	-2.00
	1.00	HSA_CIRC_0128442_CBC1	ID_925	0.00	-1.01	-1.26	-1.98
	1.00	HSA_CIRC_0045418_CBC1	ID_928	0.00	-1.21	-1.61	-1.95
	1.00	HSA_CIRC_0114661_CBC1	ID_930	0.00	-1.08	-1.49	-2.98
	1.00	HSA_CIRC_0089863_CBC1	ID_931	0.00	-1.15	-1.49	-2.45
	1.00	HSA_CIRC_0032365_CBC1	ID_932	0.00	-1.14	-1.50	-3.53
	1.00	HSA_CIRC_0075856_CBC1	ID_933	0.00	-1.30	-1.28	-2.19
	1.00	HSA-CIRCRNA5991-2_CBC1	ID_934	0.00	-1.04	-1.13	-3.46
	1.00	HSA_CIRC_0074794_CBC1	ID_936	0.00	-1.42	-1.47	-2.13
	1.00	HSA_CIRC_0083490_CBC1	ID_937	0.00	-1.31	-1.58	-1.95
	1.00	HSA_CIRC_0131555_CBC1	ID_938	0.00	-1.61	-1.85	-2.75
	1.00	HSA-CIRCRNA9867-23_CBC1	ID_939	0.00	-1.13	-1.06	-1.79
	1.00	HSA_CIRC_0107534_CBC1	ID_940	0.00	-1.15	-1.57	-2.55
	1.00	HSA-CIRCRNA1961-5_CBC1	ID_942	0.00	-1.21	-1.80	-2.21
	1.00	HSA_CIRC_0032368_CBC1	ID_943	0.00	-1.04	-1.62	-3.09
	1.00	HSA_CIRC_0106833_CBC1	ID_946	0.00	-1.01	-1.04	-1.54
	1.00	HSA-CIRCRNA15428-1_CBC1	ID_947	0.00	-1.23	-1.56	-1.86
	1.00	HSA_CIRC_0133067_CBC1	ID_952	0.00	-1.05	-1.50	-1.85
	1.00	HSA-CIRCRNA12662-1_CBC1	ID_954	0.00	-1.00	-1.64	-2.76
	1.00	HSA_CIRC_0108137_CBC1	ID_955	0.00	-1.29	-2.22	-2.28
	1.00	HSA_CIRC_0003868_CBC1	ID_956	0.00	-1.19	-1.50	-2.30
	1.00	HSA-CIRCRNA7603-12_CBC1	ID_957	0.00	-1.63	-1.93	-2.75
	1.00	HSA_CIRC_0130776_CBC1	ID_959	0.00	-1.36	-1.72	-2.36
	1.00	HSA-CIRCRNA11467-78_CBC1	ID_960	0.00	-1.07	-1.01	-1.72
	1.00	HSA_CIRC_0131557_CBC1	ID_961	0.00	-1.10	-1.83	-4.10
