# Supplementary material for: Comprehensive Profile Analysis of Differentially Expressed circRNAs in Glucose Deprivation-Induced Human Nucleus Pulposus Cell Degeneration
Source: Biomed Res Int. 2021 Jul 2;2021:4770792. doi: 10.1155/2021/4770792 (PMC8275381; doi:10.1155/2021/4770792)
Supplement: Supplementary Materials — Figure s1: principal component analysis of 12 samples. Figure s2: volcano plot of the DECs after intercomparison at different time points. Supplementary File 1: downregulated circRNAs in NP cells during glucose deprivation. Supplementary File 2: upregulated circRNAs in NP cells during glucose deprivation. [file 4770792.f1.zip › 4770792.f1/4770792.f4.txt]

Gene Table for Profile 25 (0.0,1.0,2.0,3.0)
Num. Genes Expected	Num. Genes Assigned	P-Value	Significant
0
-------
Selected	Weight	ProbeName	SPOT	0h	6h	12h	24h
	1.00	HSA_CIRC_0108870_CBC1	ID_5	0.00	1.14	1.42	1.81
	1.00	HSA_CIRC_0096001_CBC1	ID_7	0.00	1.50	1.72	2.05
	1.00	HSA_CIRC_0024001_CBC1	ID_17	0.00	1.37	1.74	2.09
	1.00	HSA-CIRCRNA4838-33_CBC1	ID_22	0.00	1.94	2.56	2.79
	1.00	HSA_CIRC_0081784_CBC1	ID_23	0.00	1.40	1.69	1.99
	1.00	HSA-CIRCRNA11759-24_CBC1	ID_24	0.00	1.23	1.52	1.72
	1.00	HSA_CIRC_0118971_CBC1	ID_30	0.00	1.58	1.49	3.03
	1.00	HSA-CIRCRNA4838-9_CBC1	ID_36	0.00	1.36	2.00	2.47
	1.00	HSA_CIRC_0075318_CBC1	ID_39	0.00	1.04	1.29	1.87
	1.00	HSA_CIRC_0023999_CBC1	ID_42	0.00	1.12	1.53	1.88
	1.00	HSA_CIRC_0017083_CBC1	ID_45	0.00	1.19	1.39	1.78
	1.00	HSA-CIRCRNA4838-35_CBC1	ID_49	0.00	1.47	1.98	2.26
	1.00	HSA_CIRC_0058657_CBC1	ID_52	0.00	1.30	2.28	2.53
	1.00	HSA_CIRC_0123659_CBC1	ID_54	0.00	1.22	1.20	2.29
	1.00	HSA_CIRC_0116243_CBC1	ID_57	0.00	1.03	1.10	1.44
	1.00	HSA_CIRC_0136799_CBC1	ID_58	0.00	1.72	1.86	3.14
	1.00	HSA_CIRC_0036060_CBC1	ID_65	0.00	1.12	1.92	2.59
	1.00	HSA_CIRC_0058662_CBC1	ID_66	0.00	1.15	2.10	2.33
	1.00	HSA_CIRC_0095999_CBC1	ID_67	0.00	1.53	1.60	2.18
	1.00	HSA_CIRC_0004139_CBC1	ID_69	0.00	1.16	1.79	2.95
	1.00	HSA_CIRC_0108869_CBC1	ID_73	0.00	1.39	1.65	2.08
	1.00	HSA-CIRCRNA6180-9_CBC1	ID_79	0.00	1.05	1.07	1.41
	1.00	HSA_CIRC_0098464_CBC1	ID_85	0.00	1.02	1.83	1.83
	1.00	HSA_CIRC_0058643_CBC1	ID_87	0.00	1.10	1.76	1.91
	1.00	HSA_CIRC_0073867_CBC1	ID_92	0.00	1.02	1.05	1.37
	1.00	HSA_CIRC_0100394_CBC1	ID_93	0.00	1.39	1.65	1.92
	1.00	HSA_CIRC_0119329_CBC1	ID_96	0.00	1.39	2.14	2.46
	1.00	HSA-CIRCRNA10254-1_CBC1	ID_97	0.00	1.80	2.60	2.78
	1.00	HSA-CIRCRNA11759-49_CBC1	ID_101	0.00	1.05	1.54	1.83
	1.00	HSA_CIRC_0017093_CBC1	ID_109	0.00	1.14	1.54	2.08
	1.00	HSA_CIRC_0127913_CBC1	ID_111	0.00	1.07	1.17	1.49
	1.00	HSA_CIRC_0108860_CBC1	ID_113	0.00	1.14	1.29	1.83
	1.00	HSA_CIRC_0046793_CBC1	ID_121	0.00	1.26	1.63	1.85
	1.00	HSA_CIRC_0047798_CBC1	ID_123	0.00	1.34	2.07	3.20
	1.00	HSA_CIRC_0133907_CBC1	ID_125	0.00	2.63	3.02	3.57
	1.00	HSA_CIRC_0016334_CBC1	ID_129	0.00	2.22	2.96	3.22
	1.00	HSA_CIRC_0040618_CBC1	ID_134	0.00	1.05	1.44	1.93
	1.00	HSA_CIRC_0097100_CBC1	ID_135	0.00	1.43	1.55	2.62
	1.00	HSA_CIRC_0040296_CBC1	ID_140	0.00	1.98	2.87	3.98
	1.00	HSA_CIRC_0096746_CBC1	ID_144	0.00	1.17	1.28	1.53
	1.00	HSA-CIRCRNA10625-13_CBC1	ID_149	0.00	1.31	1.19	2.11
	1.00	HSA_CIRC_0048978_CBC1	ID_158	0.00	1.02	1.16	1.42
	1.00	HSA-CIRCRNA15263-38_CBC1	ID_160	0.00	1.44	1.76	2.09
	1.00	HSA_CIRC_0026809_CBC1	ID_161	0.00	1.22	1.36	2.58
	1.00	HSA-CIRCRNA10799_CBC1	ID_162	0.00	1.10	2.19	3.12
	1.00	HSA_CIRC_0075323_CBC1	ID_164	0.00	1.02	1.21	1.54
	1.00	HSA_CIRC_0133913_CBC1	ID_166	0.00	1.30	2.10	2.38
	1.00	HSA_CIRC_0017078_CBC1	ID_169	0.00	1.22	1.43	1.76
	1.00	HSA_CIRC_0058646_CBC1	ID_170	0.00	1.44	2.23	2.66
	1.00	HSA_CIRC_0136798_CBC1	ID_173	0.00	1.54	1.91	3.16
	1.00	HSA_CIRC_0023997_CBC1	ID_175	0.00	1.53	2.00	2.26
	1.00	HSA_CIRC_0075321_CBC1	ID_190	0.00	1.06	1.37	1.80
	1.00	HSA_CIRC_0112545_CBC1	ID_191	0.00	1.16	1.33	1.73
	1.00	HSA-CIRCRNA4838-29_CBC1	ID_195	0.00	1.35	2.09	2.40
	1.00	HSA_CIRC_0130695_CBC1	ID_197	0.00	1.44	1.50	2.69
	1.00	HSA_CIRC_0132854_CBC1	ID_198	0.00	1.34	1.82	2.12
	1.00	HSA_CIRC_0004733_CBC1	ID_206	0.00	1.29	1.31	2.08
	1.00	HSA_CIRC_0058648_CBC1	ID_207	0.00	1.35	2.07	2.67
	1.00	HSA_CIRC_0119332_CBC1	ID_208	0.00	1.35	2.09	2.46
	1.00	HSA-CIRCRNA15501-1_CBC1	ID_209	0.00	1.01	1.17	1.91
	1.00	HSA_CIRC_0097087_CBC1	ID_212	0.00	1.21	1.05	2.29
	1.00	HSA_CIRC_0108865_CBC1	ID_214	0.00	1.28	1.36	2.04
	1.00	HSA_CIRC_0119326_CBC1	ID_216	0.00	1.15	1.98	2.42
	1.00	HSA_CIRC_0137253_CBC1	ID_217	0.00	1.06	1.14	1.51
	1.00	HSA_CIRC_0089628_CBC1	ID_225	0.00	1.65	2.52	2.73
	1.00	HSA_CIRC_0020100_CBC1	ID_230	0.00	2.13	2.53	3.37
	1.00	HSA_CIRC_0072552_CBC1	ID_241	0.00	1.11	1.10	1.76
	1.00	HSA_CIRC_0048979_CBC1	ID_242	0.00	1.03	1.27	1.52
	1.00	HSA_CIRC_0024003_CBC1	ID_243	0.00	1.21	1.52	1.80
	1.00	HSA-CIRCRNA11759-7_CBC1	ID_248	0.00	1.01	1.11	1.54
	1.00	HSA_CIRC_0107590_CBC1	ID_252	0.00	1.14	1.04	2.67
	1.00	HSA_CIRC_0022209_CBC1	ID_260	0.00	1.80	1.79	2.52
	1.00	HSA_CIRC_0134113_CBC1	ID_265	0.00	1.34	1.62	4.09
	1.00	HSA_CIRC_0100404_CBC1	ID_268	0.00	1.12	2.61	2.36
	1.00	HSA_CIRC_0004430_CBC1	ID_269	0.00	1.09	1.81	1.95
	1.00	HSA_CIRC_0040626_CBC1	ID_271	0.00	1.67	1.84	2.33
	1.00	HSA-CIRCRNA10014-1_CBC1	ID_273	0.00	1.13	1.29	1.63
	1.00	HSA_CIRC_0058654_CBC1	ID_275	0.00	1.35	2.05	2.37
	1.00	HSA_CIRC_0005239_CBC1	ID_277	0.00	2.07	2.15	3.08
	1.00	HSA_CIRC_0048980_CBC1	ID_278	0.00	1.10	1.27	1.62
	1.00	HSA_CIRC_0075322_CBC1	ID_280	0.00	1.18	1.56	1.84
	1.00	HSA_CIRC_0006981_CBC1	ID_282	0.00	1.40	2.14	2.50
	1.00	HSA_CIRC_0075063_CBC1	ID_284	0.00	2.98	3.04	4.16
	1.00	HSA_CIRC_0030018_CBC1	ID_289	0.00	1.61	2.49	2.62
	1.00	HSA-CIRCRNA11759-46_CBC1	ID_296	0.00	1.10	1.43	1.78
	1.00	HSA_CIRC_0005563_CBC1	ID_306	0.00	1.24	2.20	2.41
	1.00	HSA_CIRC_0112527_CBC1	ID_310	0.00	1.07	1.42	1.56
	1.00	HSA-CIRCRNA6574-1_CBC1	ID_317	0.00	1.13	1.41	1.85
	1.00	HSA_CIRC_0005845_CBC1	ID_319	0.00	1.16	2.03	2.28
	1.00	HSA-CIRCRNA11759-37_CBC1	ID_325	0.00	1.35	1.43	1.82
	1.00	HSA_CIRC_0132848_CBC1	ID_329	0.00	1.46	1.85	2.14
	1.00	HSA_CIRC_0058664_CBC1	ID_332	0.00	1.23	2.09	2.32
	1.00	HSA_CIRC_0096002_CBC1	ID_333	0.00	1.29	1.43	1.93
	1.00	HSA_CIRC_0036061_CBC1	ID_336	0.00	1.20	2.09	2.95
	1.00	HSA_CIRC_0007904_CBC1	ID_338	0.00	2.42	3.02	3.38
	1.00	HSA_CIRC_0058647_CBC1	ID_339	0.00	1.18	2.10	2.27
	1.00	HSA_CIRC_0108861_CBC1	ID_343	0.00	1.20	1.25	1.71
	1.00	HSA_CIRC_0058644_CBC1	ID_350	0.00	1.15	2.22	2.49
	1.00	HSA_CIRC_0119330_CBC1	ID_353	0.00	1.76	2.36	2.63
	1.00	HSA_CIRC_0020098_CBC1	ID_356	0.00	1.90	2.26	3.28
	1.00	HSA_CIRC_0133908_CBC1	ID_357	0.00	1.14	1.17	1.67
	1.00	HSA_CIRC_0017092_CBC1	ID_360	0.00	1.34	1.60	2.14
	1.00	HSA-CIRCRNA10800-2_CBC1	ID_369	0.00	1.46	2.05	3.12
	1.00	HSA_CIRC_0046765_CBC1	ID_371	0.00	1.26	1.38	1.68
	1.00	HSA_CIRC_0096752_CBC1	ID_372	0.00	2.11	2.46	2.95
	1.00	HSA_CIRC_0023995_CBC1	ID_375	0.00	1.25	1.53	1.82
	1.00	HSA_CIRC_0058658_CBC1	ID_381	0.00	1.16	2.02	2.31
	1.00	HSA_CIRC_0136797_CBC1	ID_383	0.00	2.07	2.17	3.47
	1.00	HSA_CIRC_0066783_CBC1	ID_385	0.00	1.15	1.36	1.64
	1.00	HSA_CIRC_0058659_CBC1	ID_387	0.00	1.74	2.39	2.68
	1.00	HSA-CIRCRNA15587_CBC1	ID_390	0.00	1.15	1.38	3.08
	1.00	HSA_CIRC_0112540_CBC1	ID_391	0.00	1.25	1.76	1.91
	1.00	HSA-CIRCRNA3854-4_CBC1	ID_393	0.00	1.01	1.02	1.44
	1.00	HSA_CIRC_0020101_CBC1	ID_394	0.00	1.81	2.03	2.84
	1.00	HSA-CIRCRNA4838-7_CBC1	ID_396	0.00	1.35	2.12	2.48
	1.00	HSA_CIRC_0112539_CBC1	ID_398	0.00	1.04	1.35	1.60
	1.00	HSA_CIRC_0047797_CBC1	ID_407	0.00	1.11	1.52	2.15
	1.00	HSA-CIRCRNA13824_CBC1	ID_409	0.00	1.10	2.23	2.13
	1.00	HSA_CIRC_0046796_CBC1	ID_411	0.00	1.12	1.27	1.58
	1.00	HSA_CIRC_0090583_CBC1	ID_413	0.00	1.03	1.21	1.39
	1.00	HSA_CIRC_0056925_CBC1	ID_416	0.00	1.04	1.06	2.72
	1.00	HSA_CIRC_0081780_CBC1	ID_417	0.00	1.36	1.63	2.03
	1.00	HSA_CIRC_0032813_CBC1	ID_418	0.00	1.00	1.31	1.61
	1.00	HSA_CIRC_0046794_CBC1	ID_424	0.00	1.03	1.26	1.59
	1.00	HSA_CIRC_0100390_CBC1	ID_429	0.00	1.01	2.94	2.85
	1.00	HSA-CIRCRNA4838-17_CBC1	ID_430	0.00	1.22	2.09	2.21
	1.00	HSA_CIRC_0007573_CBC1	ID_432	0.00	1.37	2.14	2.55
	1.00	HSA_CIRC_0081763_CBC1	ID_435	0.00	1.20	1.59	1.84
	1.00	HSA_CIRC_0132850_CBC1	ID_438	0.00	1.08	1.12	1.46
	1.00	HSA_CIRC_0119327_CBC1	ID_439	0.00	1.27	2.26	2.51
	1.00	HSA_CIRC_0058660_CBC1	ID_440	0.00	1.13	2.11	2.48
	1.00	HSA-CIRCRNA15263-5_CBC1	ID_441	0.00	1.11	1.28	1.55
	1.00	HSA_CIRC_0046766_CBC1	ID_444	0.00	1.03	1.13	1.44
	1.00	HSA_CIRC_0139874_CBC1	ID_447	0.00	1.19	1.95	2.72
	1.00	HSA_CIRC_0084093_CBC1	ID_448	0.00	1.33	1.46	2.06
	1.00	HSA_CIRC_0005128_CBC1	ID_450	0.00	1.02	1.06	1.58
	1.00	HSA_CIRC_0119331_CBC1	ID_451	0.00	1.45	2.25	2.50
	1.00	HSA_CIRC_0116879_CBC1	ID_453	0.00	1.45	1.80	2.82
	1.00	HSA_CIRC_0127047_CBC1	ID_457	0.00	1.71	2.52	2.67
	1.00	HSA-CIRCRNA1508-4_CBC1	ID_459	0.00	1.87	2.32	2.61
	1.00	HSA_CIRC_0027969_CBC1	ID_464	0.00	1.15	1.09	1.81
	1.00	HSA_CIRC_0098455_CBC1	ID_467	0.00	1.08	1.32	2.24
	1.00	HSA_CIRC_0112538_CBC1	ID_469	0.00	1.02	1.47	1.59
	1.00	HSA_CIRC_0100387_CBC1	ID_470	0.00	1.20	2.28	2.26
	1.00	HSA-CIRCRNA11759-18_CBC1	ID_473	0.00	1.04	1.17	1.71
	1.00	HSA_CIRC_0100402_CBC1	ID_477	0.00	1.03	2.49	2.36
	1.00	HSA-CIRCRNA728-1_CBC1	ID_479	0.00	1.39	1.70	2.05
	1.00	HSA_CIRC_0058661_CBC1	ID_485	0.00	1.10	2.00	2.29
	1.00	HSA_CIRC_0020099_CBC1	ID_494	0.00	1.79	2.16	3.02
	1.00	HSA_CIRC_0058655_CBC1	ID_497	0.00	1.52	2.23	2.51
	1.00	HSA_CIRC_0032812_CBC1	ID_498	0.00	1.05	1.39	1.59
	1.00	HSA_CIRC_0112530_CBC1	ID_509	0.00	1.19	1.25	1.67
	1.00	HSA_CIRC_0006124_CBC1	ID_514	0.00	1.37	2.29	2.93
	1.00	HSA_CIRC_0111807_CBC1	ID_517	0.00	1.87	3.11	3.22
	1.00	HSA_CIRC_0058663_CBC1	ID_520	0.00	1.08	2.11	2.31
	1.00	HSA_CIRC_0128617_CBC1	ID_525	0.00	1.06	1.15	2.10
	1.00	HSA_CIRC_0075062_CBC1	ID_527	0.00	2.82	2.92	3.89
	1.00	HSA_CIRC_0087417_CBC1	ID_530	0.00	1.06	1.30	3.00
	1.00	HSA_CIRC_0058645_CBC1	ID_532	0.00	1.18	1.87	2.37
	1.00	HSA_CIRC_0046936_CBC1	ID_533	0.00	1.05	1.36	2.03
	1.00	HSA-CIRCRNA12824-30_CBC1	ID_536	0.00	1.89	1.91	3.47
	1.00	HSA_CIRC_0139876_CBC1	ID_539	0.00	1.15	1.66	2.00
	1.00	HSA-CIRCRNA4838-43_CBC1	ID_542	0.00	1.48	2.27	2.64
	1.00	HSA-CIRCRNA11821-3_CBC1	ID_543	0.00	1.22	1.87	2.79
	1.00	HSA_CIRC_0087415_CBC1	ID_544	0.00	1.58	1.61	2.72
	1.00	HSA-CIRCRNA8071-5_CBC1	ID_548	0.00	1.12	1.17	1.65
	1.00	HSA_CIRC_0020103_CBC1	ID_553	0.00	1.50	1.56	2.51
	1.00	HSA_CIRC_0118980_CBC1	ID_554	0.00	1.31	1.14	2.65
	1.00	HSA_CIRC_0000348_CBC1	ID_556	0.00	1.28	1.79	2.00
	1.00	HSA_CIRC_0017091_CBC1	ID_557	0.00	1.28	1.44	1.71
	1.00	HSA-CIRCRNA13665-14_CBC1	ID_559	0.00	1.13	1.14	2.01
	1.00	HSA_CIRC_0075324_CBC1	ID_560	0.00	1.26	1.40	1.82
	1.00	HSA_CIRC_0016216_CBC1	ID_567	0.00	1.37	1.75	2.27
	1.00	HSA-CIRCRNA11759-4_CBC1	ID_570	0.00	1.01	1.14	1.53
	1.00	HSA_CIRC_0073839_CBC1	ID_571	0.00	1.53	1.73	2.13
	1.00	HSA-CIRCRNA11759-51_CBC1	ID_574	0.00	1.84	1.96	2.52
